# Supplementary material for: Allele-Specific CG/CCWGG Methylation of the PSA Promoter Discriminates Aggressive, Indolent, and Benign Prostate Cell Lines and Is Involved in the Regulation of PSA Expression
Source: Int J Mol Sci. 2025 Jan 31;26(3):1243. doi: 10.3390/ijms26031243 (PMC11818708; doi:10.3390/ijms26031243)
Supplement: Supplementary file 1 [file ijms-26-01243-s001.zip]

Archive with 1 entries (1 files):
- ijms-3420778-supplementary.pdf
